# Supplementary material for: Positive predictive value highlights four novel candidates for actionable genetic screening from analysis of 220,000 clinicogenomic records
Source: Genet Med. 2021 Aug 13;23(12):2300–8. doi: 10.1038/s41436-021-01293-9 (PMC8629756; doi:10.1038/s41436-021-01293-9)
Supplement: Supplementary file 1 — Supplementary Materials [file 41436_2021_1293_MOESM1_ESM.xlsx]

## Sheet: Sheet1
						All ethnicities																					European ancestry only																		All ethnicities, age 60+ only
sex	Gene	model	phe	phename	note on European-only analysis	P-value	Direction	ukb_OR	ukb_SE	ukb_P	ukb_case_withoutvariant	ukb_case_withvariant	ukb_ctrl_withoutvariant	ukb_ctrl_withvariant	hnp_OR	hnp_SE	hnp_P	hnp_case_withoutvariant	hnp_case_withvariant	hnp_ctrl_withoutvariant	hnp_ctrl_withvariant	ukb_PPV	hnp_PPV	min_PPV	overall_PPV	hnp_case_withcnv	P-value	Direction	ukb_OR	ukb_P	ukb_case_withoutvariant	ukb_case_withvariant	ukb_ctrl_withoutvariant	ukb_ctrl_withvariant	hnp_OR	hnp_P	hnp_case_withoutvariant	hnp_case_withvariant	hnp_ctrl_withoutvariant	hnp_ctrl_withvariant	ukb_PPV	hnp_PPV	min_PPV	overall_PPV	P-value	Direction	ukb_OR	ukb_P	ukb_case_withoutvariant
all	HBB	lof	phecode_282.8	Other hemoglobinopathies	p<1e-9	1.91e-129	++	392.509	156.425	1.48e-105	217	61	189179	38	177.842	93.742	6.38e-30	150	18	28237	18	0.616162	0.5	0.5	0.585185	4	6.22e-54	++	3139.56	9.42e-41	36	16	158411	5	181.829	8.18e-23	116	14	21658	7	0.761905	0.666667	0.666667	0.714286	NA	NA	approx. 595.6	NA	70
all	HBB	coding	phecode_282.8	Other hemoglobinopathies	p<1e-9	1.48e-127	++	184.11	58.708	4.96e-101	215	63	189104	113	166.041	82.9342	1.42e-31	149	19	28232	23	0.357955	0.452381	0.357955	0.376147	4	9.25e-50	++	445.912	2.73e-36	35	17	158348	68	141.668	9.36e-22	116	14	21654	11	0.2	0.56	0.2	0.281818	NA	NA	approx 268.4	NA	69
all	JAK2	coding	phecode_200.1	Polycythemia vera	p<1e-9	3.09e-70	++	51.6188	12.0054	1.66e-83	189	65	188301	940	8.10842	3.83526	3.35e-07	204	11	28045	163	0.0646766	0.0632184	0.0632184	0.0644614	2	5.48e-65	++	53.1937	8.52e-77	158	59	157452	799	8.677	4.35e-07	179	10	21488	118	0.0687646	0.078125	0.0687646	0.0699797	9.3e-48	++	61.325	1.25e-64	99
all	JAK2	coding	phecode_200	Myeloproliferative disease	p<1e-9	6.41e-62	++	22.6304	5.1145	5.68e-64	539	68	187951	937	6.45008	2.74521	7.13e-08	364	15	27885	159	0.0676617	0.0862069	0.0676617	0.0703986	3	3.01e-59	++	23.8684	4.44e-60	448	62	157162	796	7.58125	2.94e-08	316	14	21351	114	0.0722611	0.109375	0.0722611	0.0770791	9.57e-44	++	23.5652	4.65e-47	345
females	BRCA2	lof	phecode_175	Acquired absence of breast	p<1e-9	3.81e-53	++	9.24776	2.40791	7.74e-30	1879	51	102696	315	41.7675	16.1653	2.22e-36	307	35	18872	51	0.139344	0.406977	0.139344	0.190265	0	1.15e-43	++	9.68475	3.55e-26	1589	43	85459	258	36.3288	5.9e-26	268	26	14353	41	0.142857	0.38806	0.142857	0.1875	6.236e-20	++	7.25909	2.22263e-10	971
all	PKD1	lof	phecode_751.21	Cystic kidney disease	p<1e-9	4.54e-48	++	367.142	161.415	5.51e-51	368	25	189073	29	62.2512	42.1727	3.11e-09	455	6	27952	10	0.462963	0.375	0.375	0.442857	1	7.9e-36	++	310.962	2.63e-36	301	18	158125	24	82.9604	3.45e-08	402	5	21382	6	0.428571	0.454545	0.428571	0.433962	1.01e-07	+-	321.8	6.28e-20	200
females	BRCA2	lof	phecode_174.11	Malignant neoplasm of female breast	p<1e-9	3.964e-45	++	5.51119	1.13575	4.27696e-37	8147	108	96428	258	9.21684	4.03068	6.87595e-11	767	19	18412	67	0.295082	0.22093	0.22093	0.280973	0	1.35e-42	++	6.06789	4.67e-35	6886	94	80162	207	9.31624	3.77e-10	684	17	13937	50	0.312292	0.253731	0.253731	0.30163	7.56e-20	++	5.16264	8.46e-16	4377
females	BRCA1	lof	phecode_175	Acquired absence of breast	p<1e-9	4.69e-40	++	22.2306	8.0721	2.69e-25	1903	27	102937	74	55.2382	27.5037	3.22e-21	325	17	18900	23	0.267327	0.425	0.267327	0.312057	0	1.96e-39	++	28.618	1.02e-26	1606	26	85660	57	44.2887	3.69e-17	279	15	14375	19	0.313253	0.441176	0.313253	0.350427	2.51e-08	++	10.8083	0.000109128	985
all	LDLR	coding	phecode_272.11	Hypercholesterolemia	p<1e-9	5.22e-35	++	2.54147	0.3836	1.2e-25	24868	219	163804	604	3.61413	1.08191	1.05e-11	5541	65	22713	104	0.2661	0.384615	0.2661	0.28629	4	3.38e-30	++	2.54491	5.97e-21	20409	174	137392	493	4.33894	4.21e-12	4698	55	16973	69	0.26087	0.443548	0.26087	0.289507	1.63e-14	++	2.18174	2.44e-11	16672
all	GCK	coding	phecode_250.2	Type 2 diabetes	p<1e-9	1.46e-33	++	11.1531	3.58894	7.83e-28	15761	50	173622	62	11.3034	6.50095	3.05e-07	3348	11	25051	13	0.446429	0.458333	0.446429	0.448529	0	9.66e-33	++	13.1021	1.66e-27	12191	45	146179	53	11.4632	1e-06	2591	10	19183	11	0.459184	0.47619	0.459184	0.462185	3.02e-14	++	10.2877	2.59e-14	9278
all	TTN	lof	phecode_425.1	Primary/intrinsic cardiomyopathies	p<1e-9	8.77e-31	++	5.69489	1.25312	8.76e-28	994	67	186313	2121	4.19592	1.83082	3.74e-05	332	13	27771	307	0.0306216	0.040625	0.0306216	0.0318979	0	3.35e-24	++	5.43349	1.54e-21	824	53	155778	1813	4.26504	0.000137993	295	11	21262	227	0.028403	0.0462185	0.028403	0.0304183	1.77e-12	++	4.36811	3.39e-11	591
females	BRCA1	lof	phecode_174.11	Malignant neoplasm of female breast	p<1e-9	8.774e-28	++	9.65836	3.21277	1.9719e-22	8213	42	96627	59	15.2938	8.74995	5.57218e-08	776	10	18449	30	0.415842	0.25	0.25	0.368794	0	6.19e-26	++	10.6543	1.77e-20	6944	36	80322	47	16.155	2.82e-08	691	10	13963	24	0.433735	0.294118	0.294118	0.393162	1.83e-08	++	6.4856	5.89e-06	4412
all	COL4A4	coding	phecode_593	Hematuria	p<1e-9	1.57e-25	++	2.49219	0.35173	6.04e-26	9128	193	178619	1555	1.53675	0.47052	0.0285499	2184	33	25940	266	0.110412	0.110368	0.110368	0.110405	0	1.07e-22	++	2.62545	1.28e-24	7639	166	149387	1276	1.37217	0.227396	1696	21	19882	196	0.115118	0.0967742	0.0967742	0.112719	5.4e-12	+-	2.48509	1.52e-14	5289
all	PKD1	coding	phecode_751.21	Cystic kidney disease	p<1e-9	1.22e-24	++	4.77785	0.98984	1.07e-26	316	77	180486	8616	2.33437	0.72404	5.19e-05	428	33	27089	873	0.0088577	0.0364238	0.0088577	0.0114595	1	9.47e-22	++	4.72924	1.05e-21	257	62	151114	7035	2.61236	1.71e-05	378	29	20762	626	0.00873609	0.0442748	0.00873609	0.0117389	1.11e-07	++	3.83448	5.29e-10	176
all	COL4A4	lof	phecode_593	Hematuria	p<1e-9	8.96e-23	++	4.96623	1.21993	1.54e-21	9258	63	179927	247	4.52336	2.74506	0.0044791	2211	6	26188	18	0.203226	0.25	0.203226	0.206587	0	9.02e-23	++	5.18846	4.58e-21	7746	59	150440	223	5.48648	0.00241947	1711	6	20064	14	0.20922	0.3	0.20922	0.215232	9.12e-11	++	4.17548	4.88e-10	5362
females	BRCA2	coding	phecode_175	Acquired absence of breast	p<1e-9	1.33e-22	++	2.45667	0.48003	7.84e-13	1842	88	101040	1971	6.026	1.79674	2.47e-16	304	38	18530	393	0.0427392	0.0881671	0.0427392	0.0506024	0	2.13e-17	++	2.39947	1.38e-10	1558	74	84082	1635	5.28422	4.02e-11	266	28	14106	288	0.0433002	0.0886076	0.0433002	0.0503704	7.595e-08	++	2.00019	0.000189367	952
all	JAK2	coding	phecode_289.8	Polycythemia, secondary	p<1e-9	5.09e-22	++	21.7701	7.027	9.16e-27	219	27	188271	978	4.60778	2.44943	0.00109139	288	7	27961	167	0.0268657	0.0402299	0.0268657	0.028838	2	3.87e-21	++	22.1002	4.31e-25	189	25	157421	833	4.77683	0.000899944	251	7	21416	121	0.0291375	0.0546875	0.0291375	0.0324544	2.11e-17	++	29.8773	7.43e-25	118
all	PKD1	lof	phecode_585.3	Chronic renal failure [CKD]	p<1e-9	7.04e-22	++	23.1019	10.1878	1.6e-20	7965	24	181476	30	8.03911	5.93321	0.00700188	1364	3	27043	13	0.444444	0.1875	0.1875	0.385714	1	6.5e-17	++	21.8098	1.71e-15	6753	18	151673	24	8.16866	0.00865559	1215	3	20569	8	0.428571	0.272727	0.272727	0.396226	7.98e-05	+-	9.99286	2.71e-06	5833
all	TTN	lof	phecode_428.2	Heart failure NOS	p<1e-9	1.35e-21	++	2.6068	0.4338	5.26e-20	4623	133	182684	2055	3.29439	1.68926	0.00503029	214	8	27889	312	0.0607861	0.025	0.025	0.0562201	0	3.77e-18	++	2.55099	9.9e-17	3955	113	152647	1753	3.39349	0.00738092	182	7	21375	231	0.0605573	0.0294118	0.0294118	0.0570342	1.64e-12	++	2.33293	1.4e-11	3485
females	BRCA2	lof	phecode_174	Breast cancer	p<1e-9	1.27e-20	++	7.88324	3.12839	3.26e-10	776	17	103799	349	9.12311	3.82121	6.21e-12	845	21	18334	65	0.0464481	0.244186	0.0464481	0.0840708	0	2.85e-20	++	8.75412	2.3e-10	681	16	86367	285	9.91592	2.05e-11	748	19	13873	48	0.0531561	0.283582	0.0531561	0.0951087	6.178e-14	++	7.02494	4.03539e-07	633
females	BRCA2	lof	phecode_184.11	Malignant neoplasm of ovary	p<1e-9	1.52e-20	++	10.7538	3.69319	8.04e-17	748	24	103827	342	15.8087	9.67523	1.51e-05	89	5	19090	81	0.0655738	0.0581395	0.0581395	0.0641593	0	4.01e-20	++	11.9437	1.75e-16	649	22	86399	279	15.6963	1.98e-05	78	5	14543	62	0.0730897	0.0746269	0.0730897	0.0733696	7.321e-15	++	13.0904	7.08823e-11	418
all	TET2	lof	phecode_200	Myeloproliferative disease	p<1e-9	5.09e-20	++	20.7103	8.2585	5.83e-17	590	17	188691	197	5.93365	3.02006	2.92e-05	369	10	27987	57	0.0794393	0.149254	0.0794393	0.0960854	0	8.54e-18	++	19.1406	4.02e-13	497	13	157785	173	7.71532	2.8e-06	320	10	21415	50	0.0698925	0.166667	0.0698925	0.0934959	1.8e-17	++	21.2956	2.25e-14	380
females	BRCA2	lof	phecode_197	Chemotherapy	p<1e-9	9.228e-20	++	3.51818	0.82461	4.89228e-16	6648	68	97927	298	13.1175	6.5787	8.59542e-09	252	11	18927	75	0.185792	0.127907	0.127907	0.174779	0	8.81e-18	++	3.66009	2.61e-14	5539	57	81509	244	13.3711	3.39e-08	225	10	14396	57	0.189369	0.149254	0.149254	0.182065	5.33e-10	++	3.34971	2.69e-07	3430
all	PKD1	lof	phecode_750.22	Congenital anomaly of gallbladder, bile ducts, liver, pancreas	p<1e-9	5.37e-19	++	320.121	176.672	1.27e-18	126	8	189315	46	45.8259	38.7449	0.00418456	60	1	28347	15	0.148148	0.0625	0.0625	0.128571	0	3e-13	++	237.024	6.72e-12	98	5	158328	37	55.6138	0.00349388	50	1	21734	10	0.119048	0.0909091	0.0909091	0.113208	NA	NA	266.968	3.40457e-10	70
females	BRCA1	lof	phecode_174	Breast cancer	p<1e-9	1.14e-18	++	31.7447	15.4378	2.12e-13	782	11	104058	90	12.2996	6.88871	2.45e-07	856	10	18369	30	0.108911	0.25	0.108911	0.148936	0	7.73e-18	++	30.8946	4.83e-12	687	10	86579	73	13.8135	1.31e-07	757	10	13897	24	0.120482	0.294118	0.120482	0.17094	5.048e-09	++	17.4641	1.01067e-05	640
females	BRCA2	lof	phecode_174.1	Breast cancer [female]	p<1e-9	1.68e-18	++	4.42381	1.37657	7.31e-11	2301	31	102274	335	8.72124	3.84253	3.54e-10	773	18	18406	68	0.0846995	0.209302	0.0846995	0.108407	0	3.61e-18	++	4.84436	1.62e-10	1964	27	85084	274	9.33351	3.58e-10	690	17	13931	50	0.089701	0.253731	0.089701	0.119565	7.554e-12	++	5.10079	2.19272e-07	1351
females	BRCA1	coding	phecode_175	Acquired absence of breast	p<1e-9	1.59e-17	++	2.91749	0.74769	8.81e-10	1883	47	102114	897	8.60692	3.1525	1.39e-13	319	23	18746	177	0.0497881	0.115	0.0497881	0.0611888	1	2.84e-17	++	3.27639	2.6e-10	1590	42	85001	716	8.61247	1.53e-11	275	19	14269	125	0.055409	0.131944	0.055409	0.0676275	0.002453	++	1.81086	0.0941964	977
all	TTN	lof	phecode_427.2	Atrial fibrillation and flutter	p<1e-9	1.91e-17	++	1.99881	0.28294	1.93e-16	9144	201	178163	1987	1.80605	0.6994	0.0247084	1201	22	26902	298	0.0918647	0.06875	0.06875	0.0889155	0	3.17e-18	++	2.0895	1.19e-16	8004	183	148598	1683	2.07344	0.007026	1094	21	20463	217	0.0980707	0.0882353	0.0882353	0.0969582	3.83e-10	++	1.88764	2.73e-10	6873
females	MSH6	lof	phecode_182	Malignant neoplasm of uterus	p<1e-9	2.11e-17	++	12.2406	4.67083	1.40801e-14	1024	19	103727	171	21.321	15.1376	0.000216295	126	3	19099	37	0.1	0.075	0.075	0.0956522	0	1.422e-14	++	11.7891	2.8377e-12	875	16	86322	136	26.6286	0.000872763	108	2	14554	24	0.105263	0.0769231	0.0769231	0.101124	7.357e-11	++	12.9923	3.29018e-09	653
all	LDLR	coding	phecode_272.1	Hyperlipidemia	p<1e-9	2.32e-17	++	2.41032	0.6438	8.2e-07	4253	43	184419	780	3.54174	1.08529	5.12e-12	12638	108	15616	61	0.0522479	0.639053	0.0522479	0.152218	8	1.73e-16	++	2.57974	1.06e-06	3509	37	154292	630	4.27176	2.99e-11	10523	86	11148	38	0.0554723	0.693548	0.0554723	0.155499	1.05e-08	++	2.52811	1.79e-05	2895
all	MYBPC3	lof	phecode_425.12	Other hypertrophic cardiomyopathy	p<1e-9	5.07e-17	++	127.058	67.3685	1.68e-15	142	8	189258	87	64.1881	54.6568	0.00248617	53	1	28351	18	0.0842105	0.0526316	0.0526316	0.0789474	0	1.21e-14	++	158.566	7.57e-13	102	6	158298	62	88.3234	0.00153962	48	1	21730	16	0.0882353	0.0588235	0.0588235	0.0823529	0.00136	+-	75.6627	5.32e-05	82
all	JAK2	coding	phecode_289	Other diseases of blood and blood-forming organs	p<1e-9	1.59e-16	++	8.42602	2.26306	2.63e-24	944	42	187546	963	2.07224	1.07235	0.0500334	1265	13	26984	161	0.041791	0.0747126	0.041791	0.0466497	2	2.6e-15	++	8.56962	7.04e-22	802	37	156808	821	2.24709	0.0521841	1046	11	20621	117	0.0431235	0.0859375	0.0431235	0.0486815	2.74e-11	++	9.89696	5.15e-19	549
all	IFT140	lof	phecode_586.2	Cyst of kidney, acquired	p<1e-9	3.81e-16	++	7.19462	2.66498	8.34e-11	1364	19	187692	420	10.7169	5.81923	8.14e-07	1001	9	27378	35	0.0432802	0.204545	0.0432802	0.057971	0	1.19e-14	++	7.53798	4.19e-10	1128	17	156976	347	13.3726	4.85e-06	867	7	20895	26	0.0467033	0.212121	0.0467033	0.0604534	5.89e-12	++	7.4619	1.45e-07	914
all	NF1	lof	phecode_215	Other benign neoplasm of connective and other soft tissue	p<1e-9	1.25e-15	++	71.8256	37.2135	7.54e-16	716	10	188735	34	11.7476	9.78073	0.0349037	261	1	28143	18	0.227273	0.0526316	0.0526316	0.174603	0	6.5e-15	++	77.8483	1.27e-14	606	9	157827	26	14.5307	0.0261856	202	1	21579	13	0.257143	0.0714286	0.0714286	0.204082	0.000111	+-	65.9733	3.85e-06	336
all	PKD2	coding	phecode_751.21	Cystic kidney disease	p<1x10-6	1.85e-15	++	15.3617	5.2589	8.57e-20	370	23	188346	756	3.17528	1.78246	0.0168695	455	6	27824	138	0.029525	0.0416667	0.029525	0.0314193	0	9.241e-07	+-	13.6677	2.56371e-14	302	17	157518	631	0.86009	0.823069	405	2	21276	112	0.0262346	0.0175439	0.0175439	0.0249344	1.61e-07	++	12.0718	1.26e-08	199
all	TET2	lof	phecode_288.11	Neutropenia	p<1e-9	2.34e-15	++	7.30484	2.57937	1.33e-12	2650	23	186631	191	4.55919	2.34808	0.000408951	600	9	27756	58	0.107477	0.134328	0.107477	0.113879	0	3.94e-13	++	6.93577	2.4e-10	2241	19	156041	167	4.67773	0.000345269	515	9	21220	51	0.102151	0.15	0.102151	0.113821	6.38e-12	++	6.9178	6.48e-09	1470
all	VWF	coding	phecode_286.11	Von willebrand's disease	p<1e-9	2.77e-15	++	14.5019	5.51409	8.45e-15	60	17	186398	3020	5.91947	3.87979	0.010187	30	3	27851	539	0.00559763	0.00553506	0.00553506	0.00558815	0	7.32e-13	++	13.7486	1.58e-11	48	13	155923	2484	7.25537	0.00515849	23	3	21397	372	0.00520625	0.008	0.00520625	0.00557103	6.82e-07	++	14.4852	3.82e-07	24
females	BRCA2	lof	phecode_195.1	Malignant neoplasm, other	p<1e-9	4.21e-15	++	2.87948	0.75357	1.3e-09	5924	50	98651	316	4.74601	1.92467	1.01e-07	1685	23	17494	63	0.136612	0.267442	0.136612	0.161504	0	5.31e-15	++	3.17615	8.8e-10	4998	44	82050	257	5.22508	3.15e-07	1506	20	13115	47	0.146179	0.298507	0.146179	0.173913	2.81e-07	++	2.69977	7.71e-05	3395
females	BRCA2	lof	phecode_198.3	Secondary malignant neoplasm of digestive systems	p<1e-9	9.95e-15	++	8.24445	2.91349	2.64e-13	848	22	103727	344	13.5782	10.1345	0.00487	38	2	19141	84	0.0601093	0.0232558	0.0232558	0.0530973	0	2.27e-14	++	9.18623	4.75e-13	713	20	86335	281	13.3011	0.00776035	33	2	14588	65	0.0664452	0.0298507	0.0298507	0.0597826	1.45e-10	++	9.58549	3.63e-09	521
all	TET2	coding	phecode_200	Myeloproliferative disease	p<1e-9	1.06e-14	++	5.65768	1.89227	4.07e-11	583	24	187596	1292	3.79125	1.59252	3.9e-05	364	15	27830	214	0.0182371	0.0655022	0.0182371	0.0252427	0	5.91e-12	++	5.15088	1.59e-08	491	19	156850	1108	3.75965	7.75e-05	316	14	21299	166	0.0168589	0.0777778	0.0168589	0.0252487	9.2e-14	++	6.73958	8.43e-11	374
females	BRCA2	lof	phecode_198.1	Secondary malignancy of lymph nodes	p<1e-9	3.08e-14	++	4.52091	1.33205	1.54e-12	2482	36	102093	330	7.51517	4.74546	0.00168095	127	4	19052	82	0.0983607	0.0465116	0.0465116	0.0884956	0	2.52e-12	++	4.59159	1.43e-10	2083	29	84965	272	8.87132	0.000884327	110	4	14511	63	0.0963455	0.0597015	0.0597015	0.0896739	1.605e-07	++	4.36627	7.197e-06	1299
all	LDLR	lof	phecode_272.11	Hypercholesterolemia	p<1e-9	9.61e-14	++	6.55735	3.05921	2.43e-08	25066	21	164381	27	15.4852	9.54447	1.06e-08	5591	15	22809	8	0.4375	0.652174	0.4375	0.507042	3	8.44e-14	++	8.81043	2.09e-08	20566	17	137869	16	16.4673	1.2e-08	4739	14	17036	6	0.515152	0.7	0.515152	0.584906	7.72e-05	++	4.2875	0.00115	16789
all	PROC	coding	phecode_451.2	Phlebitis and thrombophlebitis of lower extremities	p<1e-9	1.47e-13	++	5.25161	1.63164	1.62e-12	2561	30	186476	428	6.75988	4.87903	0.0223692	124	2	28212	85	0.0655022	0.0229885	0.0229885	0.0587156	0	1.04e-11	++	5.16902	1.52e-10	2182	25	155912	349	8.77786	0.0120515	111	2	21616	66	0.0668449	0.0294118	0.0294118	0.061086	6.96e-07	++	4.69942	2.17e-06	1496
females	BRCA2	coding	phecode_174.11	Malignant neoplasm of female breast	p<1e-9	1.848e-13	++	1.70227	0.21545	4.32631e-13	8004	251	94878	1808	1.4589	0.569842	0.135017	762	24	18072	407	0.121904	0.0556845	0.0556845	0.110442	0	7.85e-12	++	1.71847	1.55e-11	6769	211	78871	1498	1.47756	0.168	682	19	13690	297	0.123464	0.0601266	0.0601266	0.11358	3.46e-06	++	1.60459	3.77e-06	4295
all	SF3B1	coding	phecode_200	Myeloproliferative disease	p<1e-9	4.21e-13	++	37.7521	18.8246	3.32e-13	597	10	188819	69	11.0495	8.83933	0.0136157	377	2	28034	10	0.126582	0.166667	0.126582	0.131868	0	3.44e-12	++	33.6414	1.12e-11	501	9	157898	60	13.904	0.00802183	328	2	21457	8	0.130435	0.2	0.130435	0.139241	5.57e-12	++	41.2276	5.08e-12	385
all	TTN	lof	phecode_428.1	Congestive heart failure (CHF) NOS	p<1e-9	4.57e-13	++	2.64658	0.59913	7.42e-11	2034	63	185273	2125	2.68353	1.12848	0.00153854	574	15	27529	305	0.0287934	0.046875	0.0287934	0.0311005	0	1.16e-11	++	2.67131	1.82e-09	1720	53	154882	1813	2.78647	0.00167586	503	14	21054	224	0.028403	0.0588235	0.028403	0.0318441	1.49e-07	++	2.2203	6.56e-06	1626
all	CDKN2A	coding	phecode_172.11	Melanomas of skin	p<1e-9	5.57e-13	++	10.5428	4.30282	1.43e-11	2806	16	186535	138	10.1322	7.7075	0.0103763	266	2	28124	31	0.103896	0.0606061	0.0606061	0.0962567	0	8.56e-11	++	10.4398	2.93e-10	2525	14	155835	94	28.8569	0.10893	261	1	21519	14	0.12963	0.0666667	0.0666667	0.121951	3.18e-05	++	7.66733	0.000144	1583
all	TTN	lof	phecode_395.1	Nonrheumatic mitral valve disorders	p<1e-9	7.94e-13	++	2.37417	0.47291	1.24e-11	3081	84	184226	2104	1.89404	0.65779	0.00605479	1424	26	26679	294	0.0383912	0.08125	0.0383912	0.0438596	0	3.44e-11	++	2.3322	8.14e-10	2621	71	153981	1795	1.98187	0.00605099	1260	23	20297	215	0.0380493	0.0966387	0.0380493	0.0446768	3.54e-07	++	2.0378	6.35e-06	2149
all	LDLR	coding	phecode_411.4	Coronary atherosclerosis	p<1e-9	9.42e-13	++	2.01288	0.40916	2.11e-08	12421	93	176251	730	3.77527	1.42648	5.05e-07	2368	28	25886	141	0.113001	0.16568	0.113001	0.121976	2	2.4e-12	++	2.06183	1.22e-07	10376	78	147425	589	4.3005	8.78e-08	2121	27	19550	97	0.116942	0.217742	0.116942	0.132743	2.02e-06	++	1.85965	6.92e-05	8666
females	BRCA2	lof	phecode_184.1	Malignant neoplasm of ovary and other uterine adnexa	p<1e-9	9.51e-13	++	15.6189	7.86935	3.94e-08	150	8	104425	358	19.1711	11.6883	5.06e-06	91	5	19088	81	0.0218579	0.0581395	0.0218579	0.0287611	0	4.79e-12	++	17.5974	1.04e-07	127	7	86921	294	19.1967	1.02e-05	82	5	14539	62	0.0232558	0.0746269	0.0232558	0.0326087	3.176e-11	++	19.0473	4.4098e-06	91
females	BRCA1	lof	phecode_174.1	Breast cancer [female]	p<1e-9	1.02e-12	++	7.12679	3.25245	3.62e-07	2320	12	102520	89	15.3057	8.71882	5.14e-08	781	10	18444	30	0.118812	0.25	0.118812	0.156028	0	7.22e-12	++	7.17524	2.93e-06	1981	10	85285	73	16.1826	2.57e-08	697	10	13957	24	0.120482	0.294118	0.120482	0.17094	5.305e-07	++	7.62279	0.000634737	1363
all	LDLR	lof	phecode_411.4	Coronary atherosclerosis	p<1e-9	1.46e-12	++	9.27083	4.59618	1.22e-08	12499	15	176948	33	19.2663	12.5528	3.21e-06	2389	7	26011	16	0.3125	0.304348	0.304348	0.309859	2	2.35e-11	++	10.491	1.31e-07	10442	12	147993	21	15.9309	4.72e-06	2141	7	19634	13	0.363636	0.35	0.35	0.358491	5.76e-07	++	10.9794	6.86e-07	8715
all	LDLR	lof	phecode_272.1	Hyperlipidemia	p<1e-9	1.52e-12	++	9.84949	5.35345	3.53e-06	4288	8	185159	40	15.2595	10.8133	8.57e-08	12726	20	15674	3	0.166667	0.869565	0.166667	0.394366	7	8.01e-10	++	10.9324	2.73e-05	3540	6	154895	27	11.278	6.36e-06	10592	17	11183	3	0.181818	0.85	0.181818	0.433962	2.95e-05	++	12.5634	1.63e-05	2919
all	TSHR	coding	phecode_244.4	Hypothyroidism NOS	p<1e-9	1.52e-12	++	2.2131	0.43609	8.9e-11	10543	96	178083	773	1.84531	0.59117	0.0026215	5259	42	23017	105	0.110472	0.285714	0.110472	0.135827	2	7.42e-11	++	2.10773	2.51e-08	8857	80	148870	661	2.15	0.00073388	4522	37	17168	68	0.107962	0.352381	0.107962	0.138298	8.02e-07	++	2.02316	2.34e-05	5905
females	BRCA1	lof	phecode_184.1	Malignant neoplasm of ovary and other uterine adnexa	p<1x10-6	2.25e-12	++	42.2438	25.3593	5.96e-08	153	5	104687	96	28.4541	19.0051	8.11e-06	92	4	19133	36	0.049505	0.1	0.049505	0.0638298	0	6.84e-08	++	31.2254	4.05e-05	131	3	87135	80	17.3764	0.000457	84	3	14570	31	0.0361446	0.0882353	0.0361446	0.0512821	4.324e-09	++	62.4517	3.54678e-05	93
all	JAK2	coding	phecode_287.31	Primary thrombocytopenia	p<1e-9	2.56e-12	++	10.9922	4.18199	7.44e-13	293	17	188197	988	6.42498	6.1933	0.272508	60	1	28189	173	0.0169154	0.00574713	0.00574713	0.0152672	0	1.84e-11	++	11.0749	1.36e-11	237	15	157373	843	10.6955	0.198395	46	1	21621	127	0.0174825	0.0078125	0.0078125	0.0162272	1.44e-10	++	11.9336	5.2e-10	179
females	BRCA1	lof	phecode_184.11	Malignant neoplasm of ovary	p<1e-9	7.02e-12	++	15.79	7.85611	7.75e-09	763	9	104077	92	24.1593	16.2434	2e-05	90	4	19135	36	0.0891089	0.1	0.0891089	0.0921986	0	2.04e-10	++	17.0794	2.65e-08	663	8	86603	75	15.7591	0.000821	80	3	14574	31	0.0963855	0.0882353	0.0882353	0.0940171	0.000126	++	10.5565	0.00927012	429
females	PALB2	lof	phecode_174.11	Malignant neoplasm of female breast	p<1e-9	8.216e-12	++	3.5513	1.01046	3.71515e-11	8209	46	96528	158	5.33913	4.52262	0.0803998	783	3	18447	32	0.22549	0.0857143	0.0857143	0.205021	0	2.46e-11	++	3.58468	2.42e-10	6938	42	80229	140	4.37617	0.0343487	698	3	13962	25	0.230769	0.107143	0.107143	0.214286	5.34e-05	++	3.04664	4.22e-05	4402
all	ASXL1	lof	phecode_200	Myeloproliferative disease	p<1e-9	9.75e-12	++	15.8597	6.6829	7.5e-13	593	14	188689	199	12.6688	11.7476	0.0576176	377	2	28015	29	0.0657277	0.0645161	0.0645161	0.0655738	0	3.83e-10	++	16.03	2.49e-11	498	12	157786	172	8.25066	0.093314	328	2	21437	28	0.0652174	0.0666667	0.0652174	0.0654206	9.87e-11	++	14.3528	2.02e-11	381
all	TTN	lof	phecode_394.2	Mitral valve disease	p<1e-9	9.86e-12	++	2.47381	0.49317	1.93e-12	2923	83	184384	2105	1.49325	0.819207	0.32316	631	9	27472	311	0.0379342	0.028125	0.028125	0.0366826	0	2.76e-10	++	2.41381	2.68e-10	2489	70	154113	1796	1.80806	0.167992	543	9	21014	229	0.0375134	0.0378151	0.0375134	0.0375475	5.91e-06	++	2.09129	3.84e-06	2075
all	PROC	coding	phecode_451	Phlebitis and thrombophlebitis	p<1e-9	1.35e-11	++	3.20708	0.85133	1.33e-10	6665	46	182372	412	5.18505	3.45938	0.0171164	248	3	28088	84	0.100437	0.0344828	0.0344828	0.0899083	0	1.76e-10	++	3.22051	2e-09	5719	40	152375	334	6.11607	0.0104801	218	3	21509	65	0.106952	0.0441176	0.0441176	0.0972851	0.000891	++	2.29698	0.00153	3826
females	MSH6	coding	phecode_182	Malignant neoplasm of uterus	p<1e-9	1.39e-11	++	3.95886	1.21674	1.10852e-09	1013	30	103119	779	5.47576	3.22818	0.00231333	124	5	18958	178	0.0370828	0.0273224	0.0273224	0.0352823	0	1.777e-10	++	4.10215	3.54171e-09	864	27	85815	643	4.3205	0.0146823	106	4	14452	126	0.0402985	0.0307692	0.0307692	0.03875	9.721e-06	++	3.57784	1.63399e-05	647
females	BRCA2	lof	phecode_990	Effects radiation NOS	p<5e-8	1.7e-11	++	4.16954	1.38036	6.4e-09	1994	26	102581	340	8.7647	5.05282	8.24e-05	199	6	18980	80	0.0710383	0.0697674	0.0697674	0.0707965	0	3.82e-09	++	3.91018	8.39e-07	1680	20	85368	281	8.58609	9.57e-05	173	6	14448	61	0.0664452	0.0895522	0.0664452	0.0706522	2.217e-06	++	4.03192	0.00010392	1107
females	ATM	lof	phecode_174.11	Malignant neoplasm of female breast	p<1e-9	2.491e-11	++	2.5241	0.6432	1.94969e-08	8199	56	96426	260	5.54599	2.74606	1.16175e-05	773	13	18430	49	0.177215	0.209677	0.177215	0.18254	0	3.293e-10	++	2.46847	4.99282e-07	6933	47	80150	219	7.16997	1.01329e-06	688	13	13950	37	0.176692	0.26	0.176692	0.189873	3.808e-08	++	2.58306	4.05966e-05	4395
all	SLC22A12	coding	phecode_274.1	Gout	p<5e-8	4.86e-11	--	0.269408	0.111669	2.15e-09	7218	13	181047	1217	0.0893058	0.0831203	0.0055157	963	0	27295	165	0.0105691	0	0	0.009319	0	3.549e-09	--	0.242012	2.3291e-08	6122	9	151374	963	0.334785	0.0555164	794	0	20899	102	0.00925926	0	0	0.00837989	5.92e-07	--	0.272056	1.04e-05	4312
all	HBB	lof	phecode_280.1	Iron deficiency anemias, unspecified or not due to blood loss	much less signal in European-only analysis	5.24e-11	++	4.98914	1.81023	5.62e-10	10916	28	178480	71	3.16573	1.92341	0.0312589	1399	5	26988	31	0.282828	0.138889	0.138889	0.244444	2	0.0006569	++	6.05726	0.000992441	8820	6	149627	15	2.45686	0.365128	1072	2	20702	19	0.285714	0.0952381	0.0952381	0.190476	0.000671	++	3.86961	0.00869	5204
females	GCK	coding	phecode_649.1	Diabetes or abnormal glucose tolerance complicating pregnancy	p<5e-8	8.217e-11	++	41.335	23.9318	5.06912e-09	328	6	104546	61	13.3324	9.48374	0.0010478	301	3	18946	15	0.0895522	0.166667	0.0895522	0.105882	0	7.46e-09	++	32.704	3.48e-06	226	4	87067	52	22.5912	0.000521	169	3	14503	13	0.0714286	0.1875	0.0714286	0.0972222	2.772e-05	+-	77.6132	2.71805e-06	47
all	MLH1	lof	phecode_153.2	Colon cancer	p similar in UKB; too few Europeans with variants in HNP	1.54e-10	++	14.5764	7.54678	2.82e-08	2480	9	186948	58	366.549	338.948	4.43e-05	165	2	28253	3	0.134328	0.4	0.134328	0.152778	0	NA	NA	14.4202	1.52491e-07	2114	8	156292	54	NA	NA	NA	NA	NA	NA	0.129032	NA	0.129032	0.129032	NA	NA	7.81781	0.00184	1691
all	MIP	coding	phecode_366	Cataract	p<1e-9	1.56e-10	++	4.66012	1.74482	5.35e-09	18423	28	170974	70	4.61103	2.99558	0.00752512	2467	6	25929	21	0.285714	0.222222	0.222222	0.272	0	7.51e-11	++	5.42867	3.41e-09	15055	25	143335	53	5.00082	0.00560465	2216	6	19554	19	0.320513	0.24	0.24	0.300971	9.08e-07	++	4.61817	6.18e-06	13849
all	SLC4A1	coding	phecode_282.9	Other hereditary hemolytic anemias	p<5e-8	1.99e-10	++	15.2794	7.87927	2.35e-07	100	7	188522	866	20.6081	13.6145	0.000146721	30	3	28221	169	0.00801833	0.0174419	0.00801833	0.00956938	0	8.352e-09	++	17.4188	7.14473e-07	62	6	157721	679	14.0992	0.00332653	23	2	21636	134	0.00875912	0.0147059	0.00875912	0.00974421	NA	NA	11.4306	0.00617432	40
all	MLH1	lof	phecode_153	Colorectal cancer	p similar in UKB; too few Europeans with variants in HNP	3.11e-10	++	77.8895	57.3568	4.76e-05	133	2	189295	65	453.865	388.513	1.55e-06	172	2	28246	3	0.0298507	0.4	0.0298507	0.0555556	0	NA	NA	68.7484	6.80159e-05	117	2	158289	60	NA	NA	NA	NA	NA	NA	0.0322581	NA	0.0322581	0.0322581	NA	NA	69.0111	0.00213	100
all	IFT140	lof	phecode_751.21	Cystic kidney disease	p<5e-8	3.73e-10	++	11.5894	5.22637	3.98e-09	382	11	188674	428	7.95905	5.3168	0.00205142	457	4	27922	40	0.0250569	0.0909091	0.0250569	0.0310559	0	1.371e-09	++	14.352	2.23367e-09	309	10	157795	354	9.85475	0.00537944	404	3	21358	30	0.0274725	0.0909091	0.0274725	0.0327456	0.000927	++	6.46032	0.00811	206
all	TTN	lof	phecode_427.7	Tachycardia NOS	p<5e-8	5.09e-10	++	2.01456	0.5089	2.09e-05	2010	47	185297	2141	2.44689	0.71166	4.3e-06	1494	38	26609	282	0.0214808	0.11875	0.0214808	0.0338915	0	2.84e-08	++	1.83457	0.00103606	1666	36	154936	1830	2.77415	2.07301e-06	1182	32	20375	206	0.0192926	0.134454	0.0192926	0.0323194	1.42e-07	++	2.13438	0.000420245	1121
females	BRCA1	coding	phecode_174	Breast cancer	p<5e-8	6.33e-10	++	3.00536	1.12949	8.45e-05	775	18	103222	926	3.72303	1.39531	1.58e-06	844	22	18221	178	0.0190678	0.11	0.0190678	0.034965	2	8.45e-09	++	2.92902	0.000418	682	15	85909	743	3.93474	4.16e-06	748	19	13796	125	0.0197889	0.131944	0.0197889	0.037694	7.51e-06	++	2.35218	0.0617562	636
[truncated: 13 more columns]
